# Supplementary material for: Nuclear and cytoplasmic USP30-AS1 coordinately regulate breast cancer progression through HnRNPF/p21 and EZH2/c-Myc/p21 axes
Source: Genes Dis. 2025 May 10;13(2):101684. doi: 10.1016/j.gendis.2025.101684 (PMC12765101; doi:10.1016/j.gendis.2025.101684)
Supplement: Multimedia component 2 [file mmc2.xlsx]

## Sheet: Sequence
	Table S1. The sequences of siRNAs
	siRNA	sense（5'-3'）	antisense（5'-3'）
	N.C siRNA	UUCUCCGAACGUGUCACGUTT	ACGUGACACGUUCGGAGAATT
	si USP30-AS1#1	GCGACUUUGGAAACUCCAUTT	AUGGAGUUUCCAAAGUCGCTT
	si USP30-AS1#2	GGCCCAUCUCUGACGAUAUTT	AUAUCGUCAGAGAUGGGCCTT
	si HnRNPF#1	CCGCAGGUGUCCAUUUCAUTT	AUGAAAUGGACACCUGCGGTT
	si HnRNPF#2	GGAUGCACAAAGGAAGAAATT	UUUCUUCCUUUGUGCAUCCTT
	si P53	Santa Cruz biotechnology (#sc-29435, USA)
	si SPI1#1	GCUUCGCCGAGAACAACUUTT	AAGUUGUUCUCGGCGAAGCTT
	si SPI1#2	GAGGUCAAGAAGGUGAAGATT	UCUUCACCUUCUUGACCUCTT
	si p21#1	GAUGGAACUUCGACUUUGUTT	ACAAAGUCGAAGUUCCAUCTT
	si p21#2	CCUCUGGCAUUAGAAUUAUTT	AUAAUUCUAAUGCCAGAGGTT
	Table S2. The sequences of shRNAs
	shRNA	Sequence（5'-3')
	N.C shRNA	TTCTCCGAACGTGTCACGT
	sh USP30-AS1#1	GGGTCAGGCCTCTGCTATAAT
	sh USP30-AS1#2	GCAGAGGAAGGAACTTTAATG
	sh HnRNPF#1	CCGCAGGTGTCCATTTCAT
	sh HnRNPF#2	GGATGCACAAAGGAAGAAA
	Table S3. List of primers used for qRT-PCR analyses
	RT-PCR primer	Forward primer	Reverse primer
	GAPDH	ATCAAGAAGGTGGTGAAGCA	AAGGTGGAGGAGTGGGTGT
	USP30-AS1#1	CCAGAGTGGAAATAGGTCGCA	GGCACCCAAGTAAACAATAAGT
	HnRNPF	GAAGGCTCTAGGGAAACACAAG	CACGGACATGAACTTCAGAGG
	CDKN1A（p21）	GAGACTCTCAGGGTCGAAAACG	GGATTAGGGCTTCCTCTTGGA
	c-Myc	AGCGACTCTGAGGAGGAAC	TGTGAGGAGGTTTGCTGTG
	cyclin D1	GGCGGATTGGAAATGAACTT	TCCTCTCCAAAATGCCAGAG
	Table S4. List of primers used for RIP analyses
	RIP primer	Forward primer	Reverse primer
	USP30-AS1#1	CCAGAGTGGAAATAGGTCGCA	GGCACCCAAGTAAACAATAAGT
	USP30-AS1#2	AGCAATAGCTGACGGACCAC	TGAAAACCAAGCAGCCCCA
	CDKN1A（p21）	GAGACTCTCAGGGTCGAAAACG	GGATTAGGGCTTCCTCTTGGA
	Table S5. List of primers used for ChIP analyses
	CHIP primer	Forward primer	Reverse primer
	c-Myc-promoter#1	GCAAACTCAACGGGTAAT	TCATCCTTGGTCCCTCAC
	c-Myc-promoter#2	TCCCATATTCTCCCGTCTA	ATTTCTCAGCCAGGTTTCA
	c-Myc-promoter#3	TACCCTTCTTTCCTCCACTCT	AAACCGCATCCTTGTCCT
	USP30-AS1-promoter#1	TAAGCCTCAGTTTCCTCATC	TAATTTGTAGCAGCTAACAT
	Table S6. The sequences of gRNA
	sgRNA	Sequence（5'-3')
	Crispr i-gRNA1	AGCTGACCTCATAGCAGAGT
	Crispr i-gRNA1	CAAAGTCGCCACTTGTCCCT
	Crispr a-gRNA1	ATAGTAGAACCTGCATCTGT
	Crispr a-gRNA2	AAATGAGGTAAGATTGTCAC
