# Supplementary material for: Nuclear and cytoplasmic USP30-AS1 coordinately regulate breast cancer progression through HnRNPF/p21 and EZH2/c-Myc/p21 axes
Source: Genes Dis. 2025 May 10;13(2):101684. doi: 10.1016/j.gendis.2025.101684 (PMC12765101; doi:10.1016/j.gendis.2025.101684)
Supplement: Multimedia component 3 [file mmc3.xlsx]

## Sheet: Sheet1
	Table S8. Proteins that specifically bind USP30-AS1 were identified by RNA pull down mass spectrometry
	Gene Name	score	emPAI	Description	Gene Symbol
	ACACB	694	0.26	Acetyl-CoA carboxylase 2	ACACB
	RPS27L	144	2.38	40S ribosomal protein S27-like	RPS27L
	KRT6C	110	0.3	Keratin, type II cytoskeletal 6C	K2C6C
	RAB3C	100	0.27	Ras-related protein Rab-3C	RAB3C
	HNRNPU	86	0.15	Heterogeneous nuclear ribonucleoprotein U	HNRPU
	PFKL	81	0.08	ATP-dependent 6-phosphofructokinase, liver type	PFKAL
	RPL37A	78	0.33	60S ribosomal protein L37a	RL37A
	RPL31	69	0.24	60S ribosomal protein L31	RL31
	PHB2	62	0.21	Prohibitin-2	PHB2
	RPL19	61	0.94	60S ribosomal protein L19	RL19
	HNRNPF	60	0.23	Heterogeneous nuclear ribonucleoprotein F	HNRPF
	GNAS	59	0.03	Guanine nucleotide-binding protein G(s) subunit alpha isoforms Xlas	GNAS1
	TMEM109	59	0.13	Transmembrane protein 109	TM109
	NUMA1	58	0.01	Nuclear mitotic apparatus protein 1	NUMA1
	PCCB	56	0.18	Propionyl-CoA carboxylase beta chain, mitochondrial	PCCB
	HSPA1A	50	0.1	Heat shock 70 kDa protein 1A	HS71A
	IGHV3-64D	47	0.26	Immunoglobulin heavy variable 3-64D	H64D
	H2BC18	47	0.55	Histone H2B type 2-F	H2B2F
	SLC25A3	46	0.08	Phosphate carrier protein, mitochondrial	MPCP
	DNAJA1	43	0.07	DnaJ homolog subfamily A member 1	DNJA1
	EIF6	43	0.12	Eukaryotic translation initiation factor 6	IF6
	HSPA5	42	0.05	Endoplasmic reticulum chaperone BiP	BIP
	KRT75	40	0.11	Keratin, type II cytoskeletal 75	K2C75
	IGL1	38	0.15	Immunoglobulin lambda-1 light chain	IGL1
	NGDN	38	0.09	Neuroguidin	NGDN
	TMED7	35	0.13	Transmembrane emp24 domain-containing protein 7	TMED7
	MLEC	34	0.1	Malectin	MLEC
	LGALS1	34	0.23	Galectin-1	LEG1
	MAN2C1	32	0.03	Alpha-mannosidase 2C1	MA2C1
	MYBBP1A	32	0.04	Myb-binding protein 1A	MBB1A
	ARGLU1	32	0.1	Arginine and glutamate-rich protein 1	ARGL1
	MRPL34	32	0.34	39S ribosomal protein L34, mitochondrial	RM34
	RIC8A	32	0.05	Synembryn-A	RIC8A
	ECE1	30	0.04	Endothelin-converting enzyme 1	ECE1
	HS3ST6	30	0.18	Heparan sulfate glucosamine 3-O-sulfotransferase 6	HS3S6
	DBT	28	0.13	Lipoamide acyltransferase component of branched-chain alpha-keto acid dehydrogenase complex, mitochondrial	ODB2
	LMAN2	28	0.08	Vesicular integral-membrane protein VIP36	LMAN2
	RPS10P5	28	0.17	Putative 40S ribosomal protein S10-like	RS10L
	CAVIN2	28	0.07	Caveolae-associated protein 2	CAVN2
	LNPK	27	0.07	Endoplasmic reticulum junction formation protein lunapark	LNP
	HSP90AA1	27	0.04	Heat shock protein HSP 90-alpha	HS90A
	CCN1	27	0.07	CCN family member 1	CCN1
	HSPG2	26	0.01	Basement membrane-specific heparan sulfate proteoglycan core protein	PGBM
	DCP1A	26	0.05	mRNA-decapping enzyme 1A	DCP1A
	LUZP2	25	0.08	Leucine zipper protein 2	LUZP2
	ZNF8	25	0.05	Zinc finger protein 8	ZNF8
	PIWIL4	25	0.03	Piwi-like protein 4	PIWL4
	SNRPD2	25	0.25	Small nuclear ribonucleoprotein Sm D2	SMD2
	ABTB1	25	0.06	Ankyrin repeat and BTB/POZ domain-containing protein 1	ABTB1
	PTPRS	25	0.01	Receptor-type tyrosine-protein phosphatase S	PTPRS
	ADGRA2	25	0.02	Adhesion G protein-coupled receptor A2	AGRA2
	CACNB2	25	0.04	Voltage-dependent L-type calcium channel subunit beta-2	CACB2
	VWA3A	25	0.02	von Willebrand factor A domain-containing protein 3A	VW
	RPLP0P6	25	0.1	60S acidic ribosomal protein P0-like	RLA0L
	INTU	24	0.03	Protein inturned	INTU
	FAM90A27P	24	0.07	Protein FAM90A27P	F90AR
	MTMR1	24	0.04	Myotubularin-related protein 1	MTMR1
	CWC25	24	0.07	Pre-mRNA-splicing factor CWC25 homolog	CWC25
	PNPLA2	24	0.06	Patatin-like phospholipase domain-containing protein 2	PLPL2
	COPB1	24	0.03	Coatomer subunit beta	COPB
	INMT	24	0.11	Indolethylamine N-methyltransferase	INMT
	PLXNA4	23	0.02	Plexin-A4	PLXA4
	H1-0	23	0.16	Histone H1.0	H10
	ARNTL2	23	0.05	Aryl hydrocarbon receptor nuclear translocator-like protein 2	BMAL2
	DDX46	22	0.03	Probable ATP-dependent RNA helicase DDX46	DDX46
	DAGLB	21	0.04	Diacylglycerol lipase-beta	DGLB
	CASR	19	0.03	Extracellular calcium-sensing receptor	CASR
	KIAA1217	17	0.02	Sickle tail protein homolog	SKT
	ZNF774	16	0.06	Zinc finger protein 774	ZN774
